# Supplementary material for: Mineral Composition Analysis of Red Horse-Chestnut (Aesculus × Carnea) Seeds and Hydroalcoholic Crude Extract Using ICP OES
Source: Molecules. 2025 Feb 10;30(4):819. doi: 10.3390/molecules30040819 (PMC11858534; doi:10.3390/molecules30040819)
Supplement: Supplementary file 1 [file molecules-30-00819-s001.zip]

Archive with 1 entries (1 files):
- molecules-3423974-supplementary.pdf
